# Supplementary material for: Single-cell sequencing combined with machine learning reveals the mechanism of interaction between epilepsy and stress cardiomyopathy
Source: Front Immunol. 2023 Jan 27;14:1078731. doi: 10.3389/fimmu.2023.1078731 (PMC9911815; doi:10.3389/fimmu.2023.1078731)
Supplement: Supplementary file 2 [file Table_1.xlsx]

## Sheet: Sheet1
ID	Sample size	Experiment type
GSE60862	122	Expression profiling by array
GSE63808	129	Expression profiling by array
GSE143272	84	Expression profiling by array
GSE205661	15	Expression profiling by array
GSE201048	85780 single cells	Expression profiling by high throughput sequencing
GSE95368	21	Protein profiling by protein array
