# Supplementary material for: Single-cell sequencing combined with machine learning reveals the mechanism of interaction between epilepsy and stress cardiomyopathy
Source: Front Immunol. 2023 Jan 27;14:1078731. doi: 10.3389/fimmu.2023.1078731 (PMC9911815; doi:10.3389/fimmu.2023.1078731)
Supplement: Supplementary file 3 [file Table_2.xlsx]

## Sheet: Sheet1
dual disease co-expressed genes (up)
XRCC6
SPOCK2
METAP2
AKR1A1
CTSZ
LEP
LCMT1
ALDOA
SIRPA
ADSL
LIN7B
SFRP1
CFB
ERBB3
AGXT2
HLA-DMB
LYZL4
GNS
PRR23A
FAM111A
ZNF622
dual disease co-expressed genes (down)
PSME3
GRB2
PRKCA
C1QBP
PRKACA
AZU1
C3
PRTN3
SERPINA4
PPIB
BMP7
GDNF
GSTM3
LHX8
COL1A2
