# Supplementary material for: Single-cell sequencing combined with machine learning reveals the mechanism of interaction between epilepsy and stress cardiomyopathy
Source: Front Immunol. 2023 Jan 27;14:1078731. doi: 10.3389/fimmu.2023.1078731 (PMC9911815; doi:10.3389/fimmu.2023.1078731)
Supplement: Supplementary file 4 [file Table_3.xlsx]

## Sheet: Sheet1
UP	References
SPOCK2	PMID: 32374670|PMID: 21836138
CTSZ	——
HLA-DMB	——
ALDOA	PMID: 35804089|PMID: 32898475
SFRP1	PMID: 32238888|PMID: 33829718
ERBB3	PMID: 33259856|PMID: 32200526
DOWN	References
PRKCA	PMID: 34040072
C3	PMID: 31433986|PMID: 31928530
GSTM3	——
All of the above references have been cited in the draft
